# Supplementary material for: ASD Phenotype—Genotype Associations in Concordant and Discordant Monozygotic and Dizygotic Twins Stratified by Severity of Autistic Traits
Source: Int J Mol Sci. 2019 Aug 3;20(15):3804. doi: 10.3390/ijms20153804 (PMC6696087; doi:10.3390/ijms20153804)
Supplement: Supplementary file 1 [file ijms-20-03804-s001.zip]

Archive with 16 entries (15 files):
- Supplementary Materials/
- Supplementary Materials/Table S1. All trait QTNs for cMZ twins.pdf
- Supplementary Materials/Table S10. Case-control by quartile analysis of cDZ twins.pdf
- Supplementary Materials/Table S11. Case-control by quartile analysis of dA.DZ twins.pdf
- Supplementary Materials/Table S12. Case-control by quartile analysis of dNA.DZ twins.pdf
- Supplementary Materials/Table S13. Case-control analysis using dA.DZ as cases and dNA.DZ as controls.pdf
- Supplementary Materials/Table S14. Demographic info of all twin samples from AGRE.pdf
- Supplementary Materials/Table S15. ADI-R items used for quantitative trait severity profiles and analyses.pdf
- Supplementary Materials/Table S2. All trait QTNs for dA.MZ twins.pdf
- Supplementary Materials/Table S3. All trait QTNs for dNA.MZ twins.pdf
- Supplementary Materials/Table S4. All trait QTNs for cDZ twins.pdf
- Supplementary Materials/Table S5. All trait QTNs for dA.DZ twins.pdf
- Supplementary Materials/Table S6. All trait QTNs for dNA.DZ twins.pdf
- Supplementary Materials/Table S7. Case-control by quartile analysis of cMZ twins.pdf
- Supplementary Materials/Table S8. Case-control by quartile analysis of dA.MZ twins.pdf
- Supplementary Materials/Table S9. Case-control by quartile analysis of dNA.MZ twins.pdf
